# Supplementary material for: GZ7 and GZ8 – Two Zircon Reference Materials for SIMS U‐Pb Geochronology
Source: Geostand Geoanal Res. 2018 Oct 8;42(4):431–57. doi: 10.1111/ggr.12239 (PMC6334521; doi:10.1111/ggr.12239)
Supplement: Supplementary file 2 — Appendix S2. Measurement results from EPMA (n = 84 for each of the two zircon samples) at Universität Göttingen, Germany. [file GGR-42-431-s002.xlsx]

## Sheet: EPMA_linescans
No.	comment	SiO2	SiO2 ±2s	P2O5	P2O5 ±2s	Y2O3	Y2O3 ±2s	ZrO2	ZrO2 ±2s	Yb2O3	Yb ±2s	HfO2	Hf ±2s	ThO2	Th ±2s	UO2	U ±2s	wt-total	Th/U	X	Y	Z	distance:
GZ7 lineprofile 1 horizontal														1.1379		1.13443			[mass fract]				[mm]
12	GZ7 hor	32.82	0.085332	0.0542	0.0894192	0.089	0.0096476	66.7	0.29348	0.0219	0.00967542	1.25	0.01875	0.0734	0.00538756	0.076	0.0050616	101.085	0.962844	46.684	39.834	10.18	0
13	GZ7 hor	32.81	0.085306	0.0532	0.111784	0.0741	0.0097071	66.48	0.292512	0.0209	0.00968506	1.24	0.018848	0.0686	0.00539196	0.0768	0.00508416	100.824	0.890505	46.434	39.872	10.179	0.252872
14	GZ7 hor	33.04	0.085904	0.0516	0.293563	0.0815	0.0096007	66.67	0.293348	0.0123	0.00965304	1.24	0.018848	0.072	0.0053568	0.0752	0.00506848	101.243	0.954526	46.184	39.91	10.179	0.505743
15	GZ7 hor	32.95	0.08567	0.0516	0.246947	0.0772	0.0095728	66.45	0.29238	0.0159	0.00969264	1.24	0.018848	0.0698	0.0053746	0.0777	0.0050505	100.932	0.895587	45.935	39.949	10.179	0.757779
16	GZ7 hor	32.91	0.085566	0.0525	0.156103	0.0805	0.0095312	66.66	0.293304	0.0176	0.00965888	1.24	0.018848	0.0697	0.0053669	0.0793	0.0050752	101.11	0.87626	45.685	39.987	10.179	1.01065
17	GZ7 hor	32.91	0.085566	0.0576	0.0470938	0.0707	0.0096152	66.3	0.29172	0.0198	0.00963864	1.26	0.018648	0.074	0.0053576	0.0777	0.00503496	100.77	0.949476	45.435	40.026	10.178	1.26367
18	GZ7 hor	32.92	0.085592	0.0554	0.0665465	0.0775	0.009486	66.43	0.292292	0.0149	0.00966116	1.25	0.01875	0.0678	0.00536976	0.0806	0.00506168	100.896	0.838625	45.186	40.065	10.18	1.51571
19	GZ7 hor	32.82	0.085332	0.0527	0.134079	0.0878	0.0095702	66.51	0.292644	0.016	0.0096224	1.24	0.018848	0.0707	0.00534492	0.0785	0.0050554	100.876	0.89789	44.936	40.103	10.18	1.76858
20	GZ7 hor	32.93	0.085618	0.0536	0.10229	0.067	0.0095408	66.56	0.292864	0.0261	0.0096831	1.26	0.0189	0.0712	0.00535424	0.0787	0.00506828	101.047	0.901942	44.687	40.142	10.18	2.02062
21	GZ7 hor	32.95	0.08567	0.0498	0.0996	0.0822	0.00950232	66.46	0.292424	0.0225	0.0096435	1.25	0.019	0.0715	0.0053339	0.0739	0.00503998	100.96	0.964573	44.437	40.192	10.18	2.27557
22	GZ7 hor	32.89	0.085514	0.0531	0.121015	0.0779	0.00955054	66.57	0.292908	0.0242	0.00966548	1.25	0.019	0.0693	0.00536382	0.0762	0.00505968	101.011	0.906675	44.187	40.21	10.182	2.52622
23	GZ7 hor	32.81	0.085306	0.048	0.096	0.0744	0.0095232	66.45	0.29238	0.0206	0.00961608	1.25	0.01875	0.0722	0.00535724	0.0753	0.0050451	100.8	0.955907	43.937	40.257	10.181	2.78059
24	GZ7 hor	32.88	0.085488	0.0531	0.110384	0.0791	0.00947618	66.3	0.29172	0.0141	0.00963876	1.24	0.0186	0.0719	0.00536374	0.0808	0.00504192	100.719	0.887137	43.687	40.295	10.182	3.03347
25	GZ7 hor	32.82	0.085332	0.0514	0.327264	0.0698	0.00952072	66.61	0.293084	0.0096	0.0096288	1.25	0.01875	0.0672	0.00534912	0.0734	0.00504992	100.951	0.912739	43.438	40.334	10.182	3.2855
26	GZ7 hor	32.87	0.085462	0.0529	0.127478	0.0822	0.009453	66.55	0.29282	0.0143	0.0095953	1.25	0.01875	0.0677	0.00533476	0.073	0.0050516	100.96	0.924569	43.184	40.359	10.182	3.54073
27	GZ7 hor	32.77	0.085202	0.0496	0.0992	0.0817	0.00952622	66.27	0.291588	0.0182	0.00963508	1.25	0.01875	0.0646	0.00533596	0.0738	0.00506268	100.578	0.872669	42.938	40.41	10.181	3.79196
28	GZ7 hor	32.86	0.085436	0.0582	0.0451283	0.0829	0.0094506	66.44	0.292336	0.0147	0.0095844	1.25	0.01875	0.0705	0.0053439	0.0793	0.00502762	100.856	0.886317	42.689	40.449	10.181	4.044
29	GZ7 hor	32.82	0.085332	0.0551	0.0668363	0.0789	0.00943644	66.25	0.2915	0.0166	0.00963796	1.26	0.018648	0.0686	0.00533708	0.0723	0.00503208	100.621	0.94593	42.439	40.487	10.181	4.29687
30	GZ7 hor	32.83	0.085358	0.0485	0.097	0.0721	0.00948836	66.47	0.292468	0.0186	0.00962736	1.26	0.0189	0.0656	0.00532672	0.0737	0.00502634	100.839	0.88738	42.19	40.532	10.181	4.5499
31	GZ7 hor	32.75	0.08515	0.0493	0.0986	0.0776	0.00952928	66.3	0.29172	0.0098	0.00964712	1.24	0.018848	0.0662	0.00532248	0.071	0.0050268	100.564	0.92955	41.941	40.581	10.18	4.80368
32	GZ7 hor	32.83	0.085358	0.0539	0.0948532	0.0746	0.0094742	66.64	0.293216	0.0188	0.0096444	1.25	0.019	0.0718	0.00532756	0.0711	0.00501966	101.01	1.00677	41.69	40.603	10.181	5.05564
33	GZ7 hor	32.75	0.08515	0.0528	0.130817	0.0715	0.0094952	66.56	0.292864	0.0271	0.00963134	1.24	0.018848	0.0684	0.00536256	0.0722	0.00503956	100.842	0.944479	41.441	40.642	10.182	5.30767
34	GZ7 hor	32.88	0.085488	0.0487	0.0974	0.0768	0.00953856	66.34	0.291896	0.0218	0.00966176	1.23	0.018696	0.0614	0.0053418	0.0731	0.00505852	100.732	0.837383	41.191	40.68	10.181	5.56055
35	GZ7 hor	32.87	0.085462	0.0485	0.097	0.0726	0.00955416	66.43	0.292292	0.0193	0.00958438	1.26	0.0189	0.0623	0.00532042	0.0694	0.00503844	100.832	0.894956	40.941	40.718	10.18	5.81342
36	GZ7 hor	32.82	0.085332	0.0488	0.0976	0.0808	0.00948592	66.62	0.293128	0.0104	0.00963872	1.26	0.0189	0.0632	0.00532144	0.0727	0.00505992	100.976	0.866674	40.691	40.757	10.181	6.06644
37	GZ7 hor	32.81	0.085306	0.056	0.0609616	0.0811	0.0094887	66.61	0.293084	0.0146	0.00963016	1.26	0.018648	0.0702	0.0053352	0.0684	0.00502056	100.97	1.02319	40.441	40.795	10.18	6.31931
38	GZ7 hor	32.75	0.08515	0.0526	0.14425	0.0813	0.00946332	66.58	0.292952	0.0184	0.0096048	1.27	0.018796	0.0646	0.00531012	0.0752	0.0050384	100.892	0.856422	40.192	40.834	10.178	6.57135
39	GZ7 hor	32.78	0.085228	0.0495	0.099	0.072	0.0094032	66.34	0.291896	0.0227	0.00961572	1.26	0.018648	0.0633	0.0053172	0.0742	0.00500108	100.662	0.850498	39.943	40.872	10.179	6.82323
40	GZ7 hor	32.81	0.085306	0.0496	0.0992	0.0726	0.0095106	66.28	0.291632	0.0168	0.00963984	1.26	0.0189	0.0694	0.00532992	0.0715	0.005005	100.63	0.967669	39.693	40.919	10.179	7.07761
41	GZ7 hor	32.84	0.085384	0.0522	0.147841	0.079	0.0094326	66.22	0.291368	0.0226	0.00967732	1.27	0.01905	0.0609	0.00533484	0.0758	0.00506344	100.62	0.800979	39.442	40.958	10.179	7.33162
42	GZ7 hor	32.82	0.085332	0.0443	0.0886	0.0789	0.00948378	66.58	0.292952	<0.007	bdl	1.26	0.0189	0.0673	0.00535708	0.0722	0.00506844	100.923	0.92929	39.2	40.989	10.18	7.5756
43	GZ7 hor	32.75	0.08515	0.0504	6.35856	0.0727	0.0095237	66.59	0.292996	0.0185	0.0096385	1.25	0.01875	0.0689	0.00536042	0.076	0.0050616	100.876	0.903814	38.944	41.026	10.18	7.83426
44	GZ7 hor	32.9	0.08554	0.0491	0.0982	0.0666	0.0095238	66.52	0.292688	0.0179	0.00960872	1.26	0.018648	0.0627	0.00531696	0.0717	0.00503334	100.948	0.87181	38.694	41.065	10.177	8.08728
45	GZ7 hor	32.88	0.085488	0.053	0.120013	0.0707	0.00938896	66.45	0.29238	<0.007	bdl	1.27	0.018796	0.073	0.005329	0.0746	0.00501312	100.871	0.975568	38.444	41.103	10.178	8.34016
46	GZ7 hor	32.79	0.085254	0.0577	0.0469678	0.0712	0.00945536	66.43	0.292292	0.0083	0.00960144	1.25	0.01875	0.0644	0.00533232	0.074	0.0050468	100.746	0.867616	38.194	41.142	10.178	8.59318
47	GZ7 hor	32.94	0.085644	0.051	0.341588	0.0779	0.00948822	66.24	0.291456	0.019	0.0096368	1.26	0.0189	0.0675	0.0053325	0.0772	0.00503344	100.733	0.871685	37.945	41.18	10.177	8.84506
48	GZ7 hor	32.82	0.085332	0.0522	0.168648	0.0731	0.0095761	66.49	0.292556	0.0206	0.0096408	1.26	0.0189	0.0649	0.00533478	0.0723	0.00503208	100.853	0.894911	37.695	41.218	10.177	9.09793
49	GZ7 hor	32.62	0.084812	0.0483	0.0966	0.0759	0.0094116	66.39	0.292116	0.0195	0.0096096	1.24	0.0186	0.0648	0.00532656	0.0722	0.00503956	100.531	0.894769	37.446	41.256	10.178	9.34982
50	GZ7 hor	32.78	0.085228	0.0533	0.109276	0.0743	0.00948068	66.57	0.292908	0.0134	0.009581	1.25	0.01875	0.0665	0.00532	0.0758	0.00504828	100.883	0.874633	37.194	41.302	10.176	9.60598
51	GZ7 hor	32.87	0.085462	0.0528	0.119888	0.0764	0.00948888	66.28	0.291632	0.0131	0.00958658	1.26	0.0189	0.0699	0.00534036	0.0753	0.00503004	100.698	0.925455	36.947	41.337	10.177	9.85545
52	GZ7 hor	32.95	0.08567	0.0523	0.15394	0.0811	0.00953736	66.46	0.292424	0.0143	0.00965536	1.27	0.018796	0.0708	0.00536664	0.0788	0.00505896	100.977	0.895737	36.697	41.372	10.175	10.1079
53	GZ7 hor	32.82	0.085332	0.0503	1.71354	0.0811	0.00952114	66.27	0.291588	0.0132	0.00955944	1.26	0.0189	0.0672	0.005376	0.0766	0.0050556	100.638	0.874609	36.447	41.41	10.177	10.3608
54	GZ7 hor	32.92	0.085592	0.0489	0.0978	0.0759	0.00951786	66.37	0.292028	0.0231	0.00959574	1.27	0.018796	0.0677	0.00532122	0.0776	0.00505952	100.853	0.869762	36.197	41.449	10.175	10.6138
55	GZ7 hor	32.91	0.085566	0.0507	0.484114	0.0823	0.00951388	66.2	0.29128	0.0186	0.00957156	1.26	0.018648	0.0698	0.00534668	0.0723	0.00501762	100.664	0.962477	35.947	41.487	10.176	10.8667
56	GZ7 hor	32.86	0.085436	0.0474	0.0948	0.08	0.009488	66.38	0.292072	0.0206	0.00960784	1.24	0.0186	0.0677	0.00533476	0.0785	0.0050397	100.774	0.85979	35.697	41.526	10.175	11.1197
57	GZ7 hor	32.9	0.08554	0.0581	0.0441676	0.0758	0.00952048	66.18	0.291192	0.0261	0.00962568	1.25	0.01875	0.0721	0.0053354	0.0774	0.00501552	100.64	0.928683	35.448	41.565	10.175	11.3717
58	GZ7 hor	32.87	0.085462	0.0517	0.194713	0.0755	0.0094677	66.27	0.291588	0.0189	0.00959742	1.26	0.018648	0.0743	0.00533474	0.0743	0.00500782	100.695	0.99695	35.198	41.603	10.174	11.6246
59	GZ7 hor	32.9	0.08554	0.0511	0.304822	0.0861	0.00945378	66.19	0.291236	0.0147	0.0096285	1.26	0.018648	0.077	0.0053284	0.0781	0.00502964	100.657	0.982908	34.949	41.642	10.174	11.8766
60	GZ7 hor	32.97	0.085722	0.053	0.114893	0.0709	0.00952896	66.36	0.291984	0.0146	0.00963308	1.26	0.018648	0.0681	0.00533904	0.0758	0.00503312	100.872	0.895677	34.699	41.68	10.174	12.1295
61	GZ7 hor	32.85	0.08541	0.0527	0.117078	0.0834	0.00952428	66.14	0.291016	0.0184	0.00954592	1.24	0.0186	0.0735	0.0053214	0.0812	0.0050344	100.539	0.902411	34.449	41.718	10.174	12.3824
62	GZ7 hor	32.91	0.085566	0.0527	0.131855	0.0785	0.0094985	66.51	0.292644	0.0177	0.0096111	1.26	0.018648	0.071	0.0053534	0.0769	0.00501388	100.977	0.920461	34.2	41.757	10.174	12.6344
63	GZ7 hor	32.92	0.085592	0.0514	0.288488	0.0794	0.00954388	66.54	0.292776	0.0257	0.00964778	1.25	0.01875	0.0705	0.0053721	0.0793	0.00505934	101.016	0.886317	33.95	41.795	10.174	12.8873
64	GZ7 hor	32.84	0.085384	0.0526	0.125956	0.0812	0.0095004	66.21	0.291324	0.0167	0.0095858	1.26	0.0189	0.0709	0.00536004	0.0823	0.00505322	100.614	0.858855	33.7	41.834	10.174	13.1403
GZ7 lineprofile 2 vertical
65	GZ7 vert	32.84	0.085384	0.058	0.044196	0.0936	0.00949104	66.05	0.29062	0.013	0.009659	1.21	0.018634	0.0783	0.00538704	0.0835	0.0050768	100.426	0.934864	39.796	38.776	10.187	0
66	GZ7 vert	32.82	0.085332	0.0508	0.442417	0.0812	0.0095816	66.25	0.2915	0.0219	0.00963162	1.24	0.018848	0.0699	0.00535434	0.075	0.005055	100.609	0.929157	39.837	39.025	10.185	0.252353
67	GZ7 vert	32.8	0.08528	0.054	0.0849636	0.0769	0.00950484	66.27	0.291588	0.0084	0.00950376	1.27	0.018796	0.0692	0.00534224	0.0783	0.00502686	100.627	0.881085	39.878	39.273	10.184	0.503719
68	GZ7 vert	32.84	0.085384	0.0558	0.0632102	0.0799	0.00954006	66.47	0.292468	0.021	0.0096264	1.23	0.018696	0.0766	0.005362	0.0792	0.00503712	100.853	0.964222	39.927	39.518	10.183	0.753571
69	GZ7 vert	32.91	0.085566	0.053	0.12173	0.0785	0.0095299	66.56	0.292864	0.0193	0.00962298	1.24	0.0186	0.0706	0.00533736	0.0765	0.0050337	101.008	0.920061	39.96	39.77	10.183	1.00772
70	GZ7 vert	32.9	0.08554	0.0516	0.230879	0.073	0.0094462	66.48	0.292512	0.0163	0.0096333	1.27	0.018796	0.0574	0.00530376	0.0665	0.0050407	100.915	0.860525	40.001	40.019	10.182	1.26008
71	GZ7 vert	32.9	0.08554	0.048	0.096	0.0714	0.00938196	66.3	0.29172	0.0202	0.00964348	1.25	0.01875	0.0659	0.00532472	0.0671	0.00501908	100.723	0.979121	40.048	40.276	10.181	1.52134
72	GZ7 vert	32.79	0.085254	0.0514	0.254142	0.066	0.0094908	66.38	0.292072	0.0135	0.0096633	1.25	0.01875	0.0628	0.005338	0.0713	0.0050623	100.685	0.878099	40.083	40.516	10.183	1.76388
73	GZ7 vert	32.98	0.085748	0.0607	0.0355581	0.0774	0.00945828	66.5	0.2926	0.0089	0.0095497	1.26	0.0189	0.0658	0.0053298	0.0721	0.00501816	101.025	0.909838	40.124	40.764	10.18	2.01524
74	GZ7 vert	32.91	0.085566	0.0561	0.0574913	0.0794	0.00948036	66.37	0.292028	<0.007	bdl	1.26	0.0189	0.0611	0.00532792	0.0729	0.00504468	100.81	0.835578	40.166	41.013	10.178	2.26776
75	GZ7 vert	32.94	0.085644	0.0529	0.111968	0.0807	0.00945804	66.14	0.291016	0.0103	0.00961196	1.27	0.018796	0.0649	0.00533478	0.0753	0.00503004	100.634	0.859257	40.206	41.261	10.178	2.51897
76	GZ7 vert	32.9	0.08554	0.05	0.1	0.0732	0.00950136	66.21	0.291324	0.0238	0.00963424	1.27	0.018796	0.0643	0.00534976	0.0726	0.00503844	100.664	0.882973	40.24	41.5	10.176	2.76037
77	GZ7 vert	32.84	0.085384	0.0478	0.0956	0.0821	0.00954002	66.3	0.29172	0.0189	0.0096012	1.25	0.01875	0.0692	0.00531456	0.071	0.0049984	100.679	0.971675	40.288	41.758	10.177	3.0228
78	GZ7 vert	32.83	0.085358	0.0457	0.0914	0.078	0.0094536	66.15	0.29106	0.0171	0.00960336	1.25	0.01875	0.0644	0.00531944	0.0781	0.00502964	100.513	0.822069	40.33	42.007	10.175	3.27532
79	GZ7 vert	32.86	0.085436	0.0481	0.0962	0.0725	0.0094395	66.3	0.29172	0.0093	0.00960132	1.27	0.018796	0.0654	0.00531048	0.0738	0.0050184	100.699	0.883476	40.37	42.255	10.174	3.52652
80	GZ7 vert	32.71	0.085046	0.0517	0.200472	0.0768	0.00943104	66.28	0.291632	0.0165	0.0095172	1.24	0.0186	0.0635	0.0053086	0.0709	0.00501972	100.509	0.892896	40.411	42.504	10.174	3.77887
81	GZ7 vert	32.83	0.085358	0.0519	0.179221	0.0755	0.0095281	66.29	0.291676	0.0192	0.0096384	1.26	0.0189	0.0657	0.00533484	0.0761	0.00503782	100.668	0.860704	40.453	42.752	10.171	4.03041
82	GZ7 vert	32.76	0.085176	0.0488	0.0976	0.0765	0.0095013	66.31	0.291764	0.0142	0.00962476	1.24	0.018848	0.0668	0.00533064	0.0727	0.00503084	100.589	0.916042	40.493	43.001	10.172	4.2826
83	GZ7 vert	32.8	0.08528	0.0551	0.0663294	0.0821	0.00947434	66.19	0.291236	0.022	0.0096316	1.26	0.0189	0.0688	0.00535264	0.0756	0.00503496	100.554	0.907277	40.535	43.25	10.17	4.53512
84	GZ7 vert	32.71	0.085046	0.0478	0.0956	0.0746	0.00948912	66.42	0.292248	0.016	0.0096896	1.26	0.0189	0.07	0.005348	0.0802	0.0050526	100.679	0.870156	40.576	43.498	10.168	4.78648
85	GZ7 vert	32.84	0.085384	0.0497	0.0994	0.0815	0.0095192	66.53	0.292732	0.0131	0.00958396	1.25	0.01875	0.0719	0.00533498	0.0752	0.00502336	100.911	0.953201	40.617	43.747	10.167	5.03883
86	GZ7 vert	32.9	0.08554	0.0519	0.180788	0.0857	0.00956412	66.32	0.291808	0.0193	0.0095921	1.26	0.0189	0.0765	0.005355	0.0749	0.00503328	100.788	1.01825	40.658	43.995	10.165	5.2902
87	GZ7 vert	32.95	0.08567	0.0514	0.302746	0.0777	0.00954156	66.59	0.292996	0.0145	0.009599	1.26	0.0189	0.0721	0.00534982	0.0753	0.00503004	101.091	0.954583	40.699	44.244	10.165	5.54255
88	GZ7 vert	32.79	0.085254	0.0579	0.0462042	0.0814	0.00947496	66.34	0.291896	0.0233	0.0096462	1.25	0.01875	0.0747	0.00536346	0.0783	0.00504252	100.696	0.951113	40.74	44.492	10.163	5.79392
89	GZ7 vert	32.88	0.085488	0.0546	0.0788533	0.0798	0.00959196	66.56	0.292864	0.0201	0.00963996	1.25	0.01875	0.0739	0.00536514	0.0798	0.00504336	100.998	0.923241	40.788	44.733	10.16	6.03965
90	GZ7 vert	32.8	0.08528	0.0497	0.0994	0.0837	0.00949158	66.57	0.292908	0.0091	0.009646	1.25	0.01875	0.0764	0.00537856	0.0779	0.00503234	100.917	0.977753	40.822	44.989	10.159	6.2979
91	GZ7 vert	32.89	0.085514	0.0528	0.138948	0.0806	0.00957528	66.7	0.29348	0.0141	0.00962748	1.25	0.01875	0.0712	0.00535424	0.0779	0.00504792	101.137	0.911204	40.864	45.238	10.158	6.55042
92	GZ7 vert	32.67	0.084942	0.0643	0.0281248	0.0817	0.00949354	66.44	0.292336	0.0155	0.0096069	1.24	0.018848	0.0761	0.005327	0.0792	0.00500544	100.667	0.957928	40.904	45.486	10.157	6.80162
93	GZ7 vert	32.63	0.084838	0.0634	0.0293415	0.0788	0.00956632	66.26	0.291544	0.0139	0.00962158	1.26	0.018648	0.0845	0.0053911	0.0954	0.0050562	100.486	0.883043	40.946	45.735	10.156	7.05414
94	GZ7 vert	32.75	0.08515	0.0589	0.0416187	0.0866	0.00957796	66.38	0.292072	0.0267	0.00962802	1.22	0.018544	0.0801	0.0053667	0.0856	0.0050504	100.688	0.932893	40.986	45.983	10.154	7.30535
95	GZ7 vert	32.81	0.085306	0.0537	0.0926647	0.0885	0.0096288	66.3	0.29172	0.015	0.009543	1.21	0.018634	0.0828	0.00536544	0.0864	0.00504576	100.646	0.95541	41.028	46.233	10.152	7.55885
GZ8 lineprofile 1 horizontal
98	GZ8 hor	32.72	0.085072	0.0254	0.0508	0.0615	0.0095817	66.53	0.292732	<0.007	bdl	1.39	0.019182	0.0232	0.00519216	0.151	0.0053454	100.901	0.153174	19.651	40.133	10.146	0
99	GZ8 hor	32.67	0.084942	0.017	0.034	0.0545	0.0095266	66.75	0.2937	0.0149	0.0095807	1.4	0.01932	0.0265	0.0052046	0.1478	0.00535036	101.081	0.178749	19.397	40.151	10.15	0.254637
100	GZ8 hor	32.72	0.085072	0.0185	0.037	0.0644	0.0095956	66.73	0.293612	0.0106	0.00953788	1.4	0.01932	0.0279	0.00522288	0.1455	0.0053835	101.117	0.191168	19.143	40.169	10.153	0.509274
101	GZ8 hor	32.69	0.084994	0.0281	0.0562	0.0569	0.00953644	66.45	0.29238	0.0091	0.00953862	1.39	0.019182	0.0276	0.00519984	0.1494	0.0053784	100.801	0.184175	18.89	40.186	10.156	0.762844
102	GZ8 hor	32.72	0.085072	0.0263	0.0526	0.0664	0.0095616	66.58	0.292952	0.01	0.017386	1.39	0.019182	0.0296	0.0052392	0.1495	0.0053521	100.972	0.197389	18.637	40.203	10.159	1.01641
103	GZ8 hor	32.69	0.084994	0.0264	0.0528	0.0475	0.009538	66.86	0.294184	0.0159	0.00949548	1.41	0.019176	0.0241	0.0052056	0.1428	0.00536928	101.217	0.168253	18.375	40.229	10.162	1.2797
104	GZ8 hor	32.67	0.084942	0.0236	0.0472	0.0642	0.00954012	66.69	0.293436	<0.007	bdl	1.41	0.019176	0.0225	0.0052155	0.1528	0.005348	101.033	0.146802	18.128	40.249	10.164	1.52751
105	GZ8 hor	32.57	0.084682	0.0176	0.0352	0.065	0.009581	66.55	0.29282	0.0076	0.00954408	1.39	0.019182	0.0257	0.00519654	0.1447	0.0053539	100.771	0.177067	17.876	40.256	10.169	1.77961
106	GZ8 hor	32.6	0.08476	0.0248	0.0496	0.0707	0.0095445	66.57	0.292908	0.0099	0.0095733	1.39	0.019182	0.0286	0.00519948	0.1446	0.0053502	100.839	0.197184	17.622	40.273	10.172	2.03418
107	GZ8 hor	32.59	0.084734	0.0247	0.0494	0.0567	0.00955962	66.72	0.293568	0.0107	0.00950588	1.38	0.01932	0.0229	0.0052212	0.1535	0.0053725	100.959	0.148731	17.369	40.291	10.174	2.28782
108	GZ8 hor	32.66	0.084916	0.0252	0.0504	0.0587	0.00947418	66.69	0.293436	0.0122	0.00951844	1.38	0.019044	0.0275	0.0052085	0.152	0.0053504	101.006	0.180369	17.113	40.319	10.176	2.54534
109	GZ8 hor	32.64	0.084864	0.0193	0.0386	0.0622	0.00942952	66.59	0.292996	0.01	0.009482	1.38	0.01932	0.0265	0.005194	0.1502	0.00531708	100.878	0.175893	16.861	40.325	10.18	2.79741
110	GZ8 hor	32.6	0.08476	0.0236	0.0472	0.0599	0.00948816	66.33	0.291852	0.01	0.016766	1.4	0.01932	0.0294	0.0052038	0.1468	0.00531416	100.6	0.199662	16.609	40.349	10.181	3.05055
111	GZ8 hor	32.56	0.084656	0.0255	0.051	0.0569	0.00947954	66.52	0.292688	<0.007	bdl	1.38	0.01932	0.0267	0.00519582	0.1501	0.00534356	100.719	0.177339	16.364	40.367	10.185	3.29621
112	GZ8 hor	32.68	0.084968	0.0262	0.0524	0.0538	0.00949032	66.63	0.293172	0.0101	0.00951622	1.4	0.01932	0.0281	0.0051985	0.1459	0.00536912	100.974	0.19201	16.101	40.378	10.187	3.55944
113	GZ8 hor	32.71	0.085046	0.0185	0.037	0.0601	0.0094958	66.82	0.294008	<0.007	bdl	1.38	0.01932	0.0219	0.00522096	0.1462	0.00535092	101.157	0.149338	15.848	40.395	10.19	3.81301
114	GZ8 hor	32.67	0.084942	0.0237	0.0474	0.0618	0.00948012	66.55	0.29282	0.0079	0.00961588	1.39	0.019182	0.0203	0.00521304	0.1459	0.00536912	100.87	0.138712	15.594	40.413	10.193	4.06765
115	GZ8 hor	32.72	0.085072	0.0243	0.0486	0.0594	0.00951588	66.39	0.292116	0.0088	0.009636	1.4	0.01932	0.0268	0.00520992	0.1453	0.0053761	100.775	0.183883	15.344	40.421	10.194	4.31778
116	GZ8 hor	32.72	0.085072	0.0201	0.0402	0.0553	0.0095116	66.61	0.293084	<0.007	bdl	1.37	0.01918	0.0244	0.00520208	0.1502	0.00537716	100.95	0.161955	15.102	40.434	10.197	4.56013
117	GZ8 hor	32.71	0.085046	0.0185	0.037	0.0627	0.00956802	66.82	0.294008	<0.007	bdl	1.4	0.01932	0.0217	0.00521668	0.15	0.00537	101.183	0.144225	14.834	40.465	10.2	4.82992
118	GZ8 hor	32.69	0.084994	0.0227	0.0454	0.064	0.0095104	66.62	0.293128	0.011	0.0095942	1.4	0.01932	0.0244	0.00522648	0.145	0.005365	100.977	0.167763	14.58	40.483	10.203	5.08455
119	GZ8 hor	32.56	0.084656	0.0248	0.0496	0.06	0.009576	66.47	0.292468	<0.007	bdl	1.4	0.01932	0.0232	0.0051968	0.1467	0.00536922	100.685	0.157664	14.334	40.488	10.206	5.3306
120	GZ8 hor	32.6	0.08476	0.0206	0.0412	0.0536	0.00957296	66.51	0.292644	0.0152	0.00960944	1.37	0.01918	0.0236	0.00520144	0.1463	0.00538384	100.739	0.16082	14.073	40.517	10.208	5.59321
121	GZ8 hor	32.6	0.08476	0.0195	0.039	0.0592	0.00954304	66.38	0.292072	<0.007	bdl	1.38	0.01932	0.0245	0.0052087	0.1518	0.00534336	100.615	0.160904	13.819	40.535	10.211	5.84785
122	GZ8 hor	32.71	0.085046	0.0189	0.0378	0.0508	0.00950976	66.62	0.293128	0.01	0.017948	1.38	0.01932	0.0233	0.00520988	0.1471	0.00535444	100.96	0.157913	13.554	40.572	10.213	6.11542
123	GZ8 hor	32.76	0.085176	0.0233	0.0466	0.0517	0.00953348	66.5	0.2926	<0.007	bdl	1.39	0.019182	0.0275	0.005203	0.1472	0.00535808	100.9	0.186251	13.313	40.57	10.215	6.35643
124	GZ8 hor	32.7	0.08502	0.0226	0.0452	0.0589	0.0095418	66.66	0.293304	0.0101	0.00959702	1.38	0.01932	0.0257	0.00519654	0.1496	0.00535568	101.007	0.171267	13.046	40.581	10.218	6.62365
125	GZ8 hor	32.61	0.084786	0.0213	0.0426	0.058	0.009512	66.55	0.29282	0.0109	0.009592	1.39	0.019182	0.0223	0.0052182	0.1452	0.0053724	100.808	0.153113	12.797	40.613	10.22	6.8747
126	GZ8 hor	32.6	0.08476	0.0233	0.0466	0.0535	0.0095765	66.44	0.292336	<0.007	bdl	1.39	0.01946	0.0266	0.00522424	0.1487	0.00538294	100.682	0.178338	12.552	40.622	10.223	7.11986
127	GZ8 hor	32.55	0.08463	0.0248	0.0496	0.0601	0.00951984	66.46	0.292424	0.009	0.0095706	1.39	0.019182	0.0264	0.00521664	0.1508	0.00536848	100.671	0.174532	12.287	40.628	10.226	7.38493
128	GZ8 hor	32.58	0.084708	0.0285	0.057	0.0604	0.00957944	66.82	0.294008	0.0161	0.00959882	1.39	0.019182	0.0264	0.00521664	0.1463	0.00535458	101.068	0.179901	12.044	40.657	10.229	7.62966
129	GZ8 hor	32.6	0.08476	0.0199	0.0398	0.0691	0.00949434	66.46	0.292424	0.0081	0.00960822	1.39	0.019182	0.0255	0.0052275	0.1471	0.00535444	100.72	0.172823	11.778	40.677	10.23	7.89641
130	GZ8 hor	32.66	0.084916	0.0204	0.0408	0.0615	0.0094956	66.7	0.29348	0.0137	0.00957356	1.38	0.01932	0.0239	0.00524366	0.1525	0.005368	101.012	0.156243	11.525	40.685	10.233	8.14953
131	GZ8 hor	32.68	0.084968	0.022	0.044	0.0526	0.00949956	66.54	0.292776	<0.007	bdl	1.4	0.01932	0.0262	0.00522428	0.1501	0.00537358	100.871	0.174018	11.292	40.693	10.235	8.38267
132	GZ8 hor	32.68	0.084968	0.0228	0.0456	0.0642	0.00951444	66.58	0.292952	0.0105	0.0095403	1.4	0.01932	0.0292	0.00518592	0.1553	0.00537338	100.942	0.18745	11.03	40.727	10.237	8.64687
133	GZ8 hor	32.65	0.08489	0.0247	0.0494	0.0595	0.0094248	66.54	0.292776	<0.007	bdl	1.39	0.019182	0.0252	0.00520632	0.1529	0.0053515	100.842	0.164311	10.777	40.745	10.239	8.90051
134	GZ8 hor	32.68	0.084968	0.0189	0.0378	0.0543	0.00948078	66.47	0.292468	0.0152	0.00952432	1.4	0.01932	0.0265	0.0051887	0.1504	0.00535424	100.815	0.175659	10.524	40.762	10.242	9.15408
135	GZ8 hor	32.76	0.085176	0.0216	0.0432	0.0517	0.00947144	66.35	0.29194	0.0126	0.00956592	1.42	0.019312	0.0248	0.00518816	0.1561	0.00536984	100.797	0.158388	10.27	40.779	10.243	9.40865
136	GZ8 hor	32.62	0.084812	0.0193	0.0386	0.0585	0.0094887	66.62	0.293128	0.0116	0.00962568	1.4	0.01932	0.0325	0.0052065	0.1543	0.00533878	100.916	0.209986	10.017	40.797	10.247	9.66229
137	GZ8 hor	32.64	0.084864	0.0271	0.0542	0.0598	0.00952016	66.32	0.291808	<0.007	bdl	1.41	0.019176	0.0273	0.0052143	0.1575	0.0053865	100.642	0.172805	9.763	40.824	10.248	9.91772
138	GZ8 hor	32.59	0.084734	0.0201	0.0402	0.0605	0.0095348	66.67	0.293348	0.0207	0.00953442	1.41	0.019458	0.029	0.0051968	0.1563	0.00537672	100.957	0.184975	9.518	40.831	10.251	10.1628
139	GZ8 hor	32.49	0.084474	0.023	0.046	0.0615	0.0094956	66.31	0.291764	<0.007	bdl	1.41	0.019176	0.0288	0.00522432	0.1524	0.00536448	100.476	0.1884	9.256	40.849	10.253	10.4254
140	GZ8 hor	32.64	0.084864	0.0186	0.0372	0.053	0.0094976	66.24	0.291456	0.0114	0.00950988	1.4	0.01904	0.0294	0.00521556	0.1572	0.00537624	100.55	0.186452	9.002	40.867	10.255	10.6801
141	GZ8 hor	32.67	0.084942	0.0209	0.0418	0.0552	0.0094944	66.32	0.291808	0.0093	0.00947112	1.44	0.019296	0.0309	0.00519738	0.1579	0.0053686	100.704	0.195097	8.749	40.884	10.255	10.9336
142	GZ8 hor	32.72	0.085072	0.0174	0.0348	0.0633	0.00944436	66.42	0.292248	0.0088	0.00949696	1.45	0.01943	0.0278	0.00521528	0.1733	0.00540696	100.881	0.159926	8.485	40.895	10.256	11.1979
143	GZ8 hor	32.73	0.085098	0.0202	0.0404	0.0589	0.00947112	66.32	0.291808	0.0156	0.0095472	1.46	0.019272	0.0267	0.00521184	0.1703	0.00541554	100.802	0.156304	8.242	40.919	10.259	11.4421
144	GZ8 hor	32.66	0.084916	0.0198	0.0396	0.0548	0.00950232	66.33	0.291852	<0.007	bdl	1.45	0.01943	0.0275	0.005203	0.1692	0.0054144	100.711	0.162034	7.989	40.936	10.261	11.6956
145	GZ8 hor	32.54	0.084604	0.0154	0.0308	0.056	0.0094528	66.38	0.292072	<0.007	bdl	1.44	0.019296	0.028	0.0051968	0.1564	0.00538016	100.616	0.178482	7.735	40.953	10.264	11.9502
146	GZ8 hor	32.46	0.084396	0.0198	0.0396	0.0509	0.00942668	66.44	0.292336	0.01	0.016952	1.44	0.019296	0.024	0.0051936	0.1643	0.00538904	100.609	0.145629	7.474	40.971	10.267	12.2118
147	GZ8 hor	32.47	0.084422	0.0183	0.0366	0.0465	0.0094023	66.2	0.29128	0.0131	0.0094844	1.45	0.01943	0.0256	0.00518656	0.1616	0.00539744	100.385	0.157933	7.221	41.016	10.269	12.4688
148	GZ8 hor	32.66	0.084916	0.0205	0.041	0.0676	0.00949104	66.29	0.291676	0.0093	0.00953808	1.46	0.019272	0.0272	0.00521152	0.1619	0.00540746	100.696	0.167492	6.974	40.995	10.27	12.7167
GZ8 lineprofile 2 vertical
149	GZ8 vert	32.25	0.08385	0.0203	0.0406	0.0628	0.00947024	66.48	0.292512	0.0088	0.00954976	1.37	0.01918	0.0317	0.00524952	0.1526	0.00537152	100.376	0.207099	13.5	37.829	10.221	0
150	GZ8 vert	32.42	0.084292	0.0211	0.0422	0.0683	0.0094254	66.5	0.2926	0.0112	0.00958048	1.38	0.01932	0.0241	0.00521042	0.1462	0.00535092	100.571	0.16434	13.511	38.084	10.22	0.255237
151	GZ8 vert	32.39	0.084214	0.0204	0.0408	0.0591	0.00946782	66.39	0.292116	<0.007	bdl	1.38	0.01932	0.0269	0.00518632	0.1484	0.0053424	100.415	0.180714	13.524	38.339	10.22	0.510568
152	GZ8 vert	32.48	0.084448	0.0187	0.0374	0.0578	0.00946764	66.4	0.29216	<0.007	bdl	1.39	0.019182	0.0301	0.00520128	0.1423	0.00532202	100.519	0.21088	13.535	38.593	10.219	0.764806
153	GZ8 vert	32.53	0.084578	0.0261	0.0522	0.0528	0.00951456	66.56	0.292864	0.0098	0.0095158	1.38	0.019044	0.0261	0.00523044	0.145	0.005336	100.73	0.179451	13.547	38.847	10.217	1.01909
154	GZ8 vert	32.43	0.084318	0.0189	0.0378	0.0659	0.00946324	66.61	0.293084	<0.007	bdl	1.38	0.019044	0.0293	0.00520954	0.1512	0.00535248	100.685	0.193192	13.559	39.102	10.218	1.27437
155	GZ8 vert	32.41	0.084266	0.0214	0.0428	0.0615	0.0094587	66.49	0.292556	0.0075	0.0094965	1.36	0.01904	0.0265	0.0051887	0.1443	0.0053391	100.521	0.183085	13.57	39.357	10.217	1.52961
156	GZ8 vert	32.22	0.083772	0.0256	0.0512	0.0593	0.00946428	66.48	0.292512	<0.007	bdl	1.39	0.019182	0.031	0.005208	0.1458	0.00533628	100.352	0.211971	13.589	39.611	10.216	1.78432
157	GZ8 vert	32.32	0.084032	0.0221	0.0442	0.063	0.0094752	66.46	0.292424	0.0109	0.00953096	1.39	0.019182	0.0244	0.00521184	0.1491	0.0053676	100.44	0.163149	13.594	39.866	10.216	2.03937
158	GZ8 vert	32.4	0.08424	0.0195	0.039	0.0595	0.0095081	66.35	0.29194	<0.007	bdl	1.36	0.01904	0.0254	0.00522224	0.1481	0.00536122	100.362	0.170983	13.605	40.121	10.214	2.2946
159	GZ8 vert	32.36	0.084136	0.0223	0.0446	0.054	0.0094932	66.22	0.291368	0.012	0.0095208	1.37	0.01918	0.0233	0.00518192	0.15	0.00537	100.212	0.15486	13.617	40.376	10.213	2.54989
160	GZ8 vert	32.36	0.084136	0.0189	0.0378	0.0543	0.00946992	66.29	0.291676	0.0163	0.00953876	1.37	0.01918	0.028	0.00518	0.1463	0.00535458	100.284	0.190804	13.629	40.63	10.213	2.80417
161	GZ8 vert	32.4	0.08424	0.0178	0.0356	0.0531	0.00949428	66.44	0.292336	0.0083	0.0094454	1.36	0.01904	0.0266	0.00520296	0.1465	0.0053326	100.452	0.181016	13.657	40.888	10.211	3.06369
162	GZ8 vert	32.39	0.084214	0.0218	0.0436	0.059	0.0095226	66.55	0.29282	<0.007	bdl	1.36	0.01904	0.0249	0.00519912	0.1527	0.0053445	100.558	0.162567	13.652	41.139	10.21	3.31474
163	GZ8 vert	32.27	0.083902	0.0228	0.0456	0.0577	0.00945126	66.27	0.291588	0.0131	0.0095761	1.36	0.01904	0.0257	0.00518112	0.1465	0.0053326	100.166	0.174892	13.665	41.394	10.209	3.57007
164	GZ8 vert	32.27	0.083902	0.0216	0.0432	0.0565	0.0094355	66.37	0.292028	0.0133	0.00954408	1.37	0.01918	0.0276	0.00517776	0.1538	0.00535224	100.283	0.178906	13.676	41.648	10.207	3.8243
165	GZ8 vert	32.36	0.084136	0.0228	0.0456	0.0504	0.00944496	66.46	0.292424	0.0088	0.0095568	1.39	0.019182	0.0231	0.00519288	0.1472	0.00535808	100.462	0.156451	13.688	41.904	10.205	4.08059
166	GZ8 vert	32.41	0.084266	0.0214	0.0428	0.0496	0.00951328	66.22	0.291368	0.0132	0.00950928	1.39	0.019182	0.0299	0.0051727	0.1493	0.00531508	100.283	0.199657	13.707	42.158	10.203	4.3353
167	GZ8 vert	32.32	0.084032	0.0209	0.0418	0.0626	0.00946512	66.35	0.29194	0.0088	0.00944064	1.36	0.01904	0.0264	0.00518496	0.1489	0.00533062	100.298	0.176759	13.711	42.413	10.203	4.59033
168	GZ8 vert	32.26	0.083876	0.0224	0.0448	0.0606	0.00948996	66.25	0.2915	0.0135	0.0094581	1.37	0.01918	0.0247	0.005187	0.1457	0.00533262	100.147	0.169009	13.723	42.667	10.202	4.84461
169	GZ8 vert	32.52	0.084552	0.0248	0.0496	0.0658	0.00939624	66.51	0.292644	0.016	0.0095168	1.39	0.019182	0.0262	0.0051876	0.1463	0.00532532	100.699	0.178538	13.735	42.922	10.199	5.09989
170	GZ8 vert	32.46	0.084396	0.0219	0.0438	0.0572	0.00951808	66.65	0.29326	0.0108	0.00944352	1.36	0.01904	0.0273	0.00520338	0.1496	0.00535568	100.737	0.18193	13.746	43.176	10.197	5.35413
171	GZ8 vert	32.29	0.083954	0.0222	0.0444	0.0591	0.009456	66.44	0.292336	<0.007	bdl	1.38	0.019044	0.0221	0.00516698	0.1503	0.00535068	100.364	0.146591	13.758	43.431	10.196	5.60941
172	GZ8 vert	32.24	0.083824	0.0202	0.0404	0.0537	0.00951564	66.53	0.292732	0.0102	0.00956148	1.37	0.01918	0.0248	0.00520304	0.1477	0.00534674	100.397	0.167396	13.774	43.672	10.193	5.85094
173	GZ8 vert	32.32	0.084032	0.0228	0.0456	0.0554	0.00949556	66.53	0.292732	<0.007	bdl	1.38	0.019044	0.0308	0.00519288	0.1512	0.005292	100.49	0.203082	13.782	43.941	10.191	6.12006
174	GZ8 vert	32.4	0.08424	0.0242	0.0484	0.0564	0.00948648	66.32	0.291808	0.01	0.017122	1.39	0.019182	0.0288	0.005184	0.1489	0.00533062	100.378	0.192828	13.793	44.195	10.188	6.3743
175	GZ8 vert	32.22	0.083772	0.0227	0.0454	0.0548	0.00950232	66.2	0.29128	0.0192	0.0095424	1.35	0.0189	0.0293	0.00520368	0.1473	0.00536172	100.043	0.198307	13.806	44.45	10.187	6.62963
176	GZ8 vert	32.11	0.083486	0.0236	0.0472	0.061	0.0094794	66.1	0.29084	0.0109	0.00946338	1.35	0.01917	0.0297	0.00519156	0.1511	0.00531872	99.8363	0.195959	13.817	44.705	10.186	6.88487
177	GZ8 vert	32.08	0.083408	0.0253	0.0506	0.0614	0.00949244	66.46	0.292424	<0.007	bdl	1.37	0.01918	0.0282	0.00517752	0.1467	0.00533988	100.172	0.191643	13.829	44.959	10.184	7.13915
178	GZ8 vert	32.4	0.08424	0.0257	0.0514	0.0567	0.00950292	66.31	0.291764	<0.007	bdl	1.38	0.019044	0.0302	0.00518232	0.1475	0.0053395	100.35	0.204121	13.841	45.214	10.18	7.39443
179	GZ8 vert	32.29	0.083954	0.0261	0.0522	0.0609	0.00948822	66.37	0.292028	<0.007	bdl	1.37	0.01918	0.0308	0.00516824	0.1503	0.00532062	100.298	0.204298	13.852	45.468	10.179	7.64867
180	GZ8 vert	32.44	0.084344	0.019	0.038	0.0608	0.00946048	66.59	0.292996	0.0167	0.00954572	1.38	0.019044	0.0286	0.00518804	0.15	0.00534	100.685	0.190085	13.864	45.723	10.176	7.90395
181	GZ8 vert	32.59	0.084734	0.0226	0.0452	0.0581	0.00954002	66.48	0.292512	0.0075	0.00951	1.38	0.01932	0.0279	0.00518382	0.1536	0.00534528	100.72	0.181087	13.876	45.978	10.171	8.15924
